# Supplementary material for: Integral approach to biomacromolecular structure by analytical-ultracentrifugation and small-angle scattering
Source: Commun Biol. 2020 Jun 8;3:294. doi: 10.1038/s42003-020-1011-4 (PMC7280208; doi:10.1038/s42003-020-1011-4)
Supplement: Supplementary file 3 — Supplementary Data 1 [file 42003_2020_1011_MOESM3_ESM.xlsx]

## Sheet: Sheet1
SAXS data in Fig.2
q [Å^-1]	c*i_exp(q) [mg^-1 cm^2]	c*i_exp(q) error [mg^-1 cm^2]		q [Å^-1]	c_1*i_1(q) [mg^-1 cm^2]	c_1*i_1(q) error [mg^-1 cm^2]		q [Å^-1]	c_a*i_a(q) [mg^-1 cm^2]	c_a*i_a(q) error [mg^-1 cm^2]
0.010603	0.112176	0.00740078		0.010603	0.0974976	0.00696413		0.010603	0.0146784	0.000436646
0.0118691	0.110904	0.00467229		0.0118691	0.0963988	0.00439663		0.0118691	0.0145051	0.000275665
0.0131351	0.1108	0.00298959		0.0131351	0.0964854	0.0028132		0.0131351	0.0143146	0.000176386
0.0144011	0.109954	0.00214052		0.0144011	0.095846	0.00201423		0.0144011	0.0141076	0.00012629
0.0156671	0.106575	0.00154363		0.0156671	0.09269	0.00145255		0.0156671	0.013885	9.10741e-05
0.0169331	0.105848	0.00121808		0.0169331	0.0922007	0.00114622		0.0169331	0.0136476	7.1867e-05
0.0181992	0.104609	0.00096205		0.0181992	0.0912123	0.000905289		0.0181992	0.0133962	5.6761e-05
0.0194652	0.103324	0.000822131		0.0194652	0.0901926	0.000773626		0.0194652	0.0131319	4.85057e-05
0.0207312	0.102188	0.000705908		0.0207312	0.0893324	0.000664259		0.0207312	0.0128555	4.16486e-05
0.0219972	0.0999982	0.000636414		0.0219972	0.08743	0.000598866		0.0219972	0.0125682	3.75484e-05
0.0232632	0.0987028	0.000592505		0.0232632	0.0864319	0.000557547		0.0232632	0.0122709	3.49578e-05
0.0245291	0.0974381	0.000554005		0.0245291	0.0854734	0.000521319		0.0245291	0.0119647	3.26863e-05
0.0257951	0.0956264	0.000493638		0.0257951	0.0839756	0.000464513		0.0257951	0.0116508	2.91246e-05
0.0270611	0.09396	0.00046242		0.0270611	0.0826298	0.000435137		0.0270611	0.0113302	2.72828e-05
0.0283271	0.0922277	0.000459114		0.0283271	0.0812237	0.000432026		0.0283271	0.011004	2.70877e-05
0.029593	0.090821	0.000434747		0.029593	0.0801477	0.000409097		0.029593	0.0106733	2.56501e-05
0.030859	0.0893878	0.000433543		0.030859	0.0790485	0.000407964		0.030859	0.0103394	2.55791e-05
0.032125	0.0870985	0.000409947		0.032125	0.0770953	0.00038576		0.032125	0.0100031	2.41869e-05
0.0333909	0.0841463	0.000413782		0.0333909	0.0744806	0.000389369		0.0333909	0.00966574	2.44131e-05
0.0346568	0.0830747	0.000395188		0.0346568	0.0737464	0.000371872		0.0346568	0.00932824	2.33161e-05
0.0359228	0.0808536	0.00038873		0.0359228	0.071862	0.000365795		0.0359228	0.00899166	2.2935e-05
0.0371887	0.0790995	0.000382553		0.0371887	0.0704425	0.000359982		0.0371887	0.008657	2.25706e-05
0.0384546	0.0767747	0.000376008		0.0384546	0.0684495	0.000353824		0.0384546	0.0083252	2.21845e-05
0.0397205	0.0756609	0.000363097		0.0397205	0.0676637	0.000341674		0.0397205	0.00799716	2.14227e-05
0.0409864	0.0732035	0.000356418		0.0409864	0.0655298	0.00033539		0.0409864	0.00767374	2.10287e-05
0.0422523	0.0710268	0.00034366		0.0422523	0.0636711	0.000323384		0.0422523	0.00735574	2.0276e-05
0.0435182	0.0691726	0.000345261		0.0435182	0.0621287	0.00032489		0.0435182	0.00704388	2.03704e-05
0.0447841	0.0676897	0.000338034		0.0447841	0.0609509	0.00031809		0.0447841	0.00673883	1.9944e-05
0.0460499	0.0646114	0.000335771		0.0460499	0.0581703	0.000315961		0.0460499	0.00644119	1.98105e-05
0.0473158	0.0637242	0.000319382		0.0473158	0.0575727	0.000300538		0.0473158	0.00615146	1.88435e-05
0.0485816	0.0608979	0.000326945		0.0485816	0.0550278	0.000307655		0.0485816	0.00587009	1.92897e-05
0.0498474	0.0593083	0.0003203		0.0498474	0.0537108	0.000301402		0.0498474	0.00559744	1.88977e-05
0.0511133	0.0579188	0.000323527		0.0511133	0.052585	0.000304439		0.0511133	0.00533378	1.90881e-05
0.0523791	0.0548959	0.000328488		0.0523791	0.0498166	0.000309107		0.0523791	0.00507933	1.93808e-05
0.0536449	0.053768	0.00032224		0.0536449	0.0489338	0.000303228		0.0536449	0.00483416	1.90122e-05
0.0549106	0.0515014	0.000320288		0.0549106	0.0469031	0.000301391		0.0549106	0.00459833	1.8897e-05
0.0561764	0.0494385	0.000321173		0.0561764	0.0450668	0.000302223		0.0561764	0.00437177	1.89492e-05
0.0574422	0.0481408	0.000311963		0.0574422	0.0439864	0.000293557		0.0574422	0.00415433	1.84058e-05
0.0587079	0.0458825	0.000308295		0.0587079	0.0419367	0.000290106		0.0587079	0.00394581	1.81894e-05
0.0599737	0.045351	0.000307129		0.0599737	0.0416051	0.000289009		0.0599737	0.00374591	1.81206e-05
0.0612394	0.0423348	0.000307095		0.0612394	0.0387805	0.000288976		0.0612394	0.00355428	1.81186e-05
0.0625051	0.0405101	0.000308424		0.0625051	0.0371396	0.000290227		0.0625051	0.0033705	1.8197e-05
0.0637708	0.0388586	0.000297809		0.0637708	0.0356645	0.000280239		0.0637708	0.00319408	1.75708e-05
0.0650365	0.0380677	0.000294818		0.0650365	0.0350431	0.000277424		0.0650365	0.00302451	1.73943e-05
0.0663021	0.0359926	0.00028955		0.0663021	0.0331314	0.000272466		0.0663021	0.00286122	1.70834e-05
0.0675678	0.0347794	0.000295106		0.0675678	0.0320758	0.000277695		0.0675678	0.00270364	1.74113e-05
0.0688334	0.0329417	0.000290774		0.0688334	0.0303905	0.000273619		0.0688334	0.00255116	1.71557e-05
0.0700991	0.0317408	0.000290102		0.0700991	0.0293376	0.000272986		0.0700991	0.00240319	1.7116e-05
0.0713647	0.0302094	0.000284006		0.0713647	0.0279502	0.000267249		0.0713647	0.00225917	1.67563e-05
0.0726303	0.0287527	0.000276744		0.0726303	0.0266341	0.000260416		0.0726303	0.00211855	1.63279e-05
0.0738958	0.0269951	0.000283319		0.0738958	0.0250143	0.000266603		0.0738958	0.00198086	1.67158e-05
0.0751614	0.0266117	0.000291227		0.0751614	0.024766	0.000274045		0.0751614	0.0018457	1.71824e-05
0.0764269	0.0243816	0.000297483		0.0764269	0.0226688	0.000279931		0.0764269	0.00171277	1.75515e-05
0.0776925	0.0234083	0.000295143		0.0776925	0.0218264	0.00027773		0.0776925	0.00158191	1.74135e-05
0.078958	0.0222701	0.000293456		0.078958	0.020817	0.000276143		0.078958	0.00145311	1.73139e-05
0.0802235	0.0209699	0.000295333		0.0802235	0.0196434	0.000277908		0.0802235	0.00132653	1.74246e-05
0.081489	0.0199814	0.000298273		0.081489	0.0187788	0.000280675		0.081489	0.00120259	1.75981e-05
0.0827544	0.0198607	0.000298043		0.0827544	0.0187787	0.000280459		0.0827544	0.00117599	1.75846e-05
0.0840199	0.0173719	0.000299887		0.0840199	0.0164064	0.000282194		0.0840199	0.00102863	1.76933e-05
0.0852853	0.0176661	0.000283733		0.0852853	0.0168115	0.000266993		0.0852853	0.00104605	1.67402e-05
0.0865507	0.0156548	0.000279746		0.0865507	0.014904	0.000263241		0.0865507	0.000926957	1.6505e-05
0.0878161	0.0152381	0.000271566		0.0878161	0.0145819	0.000255543		0.0878161	0.000902282	1.60224e-05
0.0890814	0.0140931	0.000273409		0.0890814	0.0135196	0.000257278		0.0890814	0.000834482	1.61311e-05
0.0903468	0.0132139	0.000271804		0.0903468	0.0127084	0.000255767		0.0903468	0.000782425	1.60364e-05
0.0916121	0.0129599	0.000266209		0.0916121	0.012504	0.000250503		0.0916121	0.000767387	1.57063e-05
0.0928774	0.0123978	0.000263161		0.0928774	0.0119686	0.000247634		0.0928774	0.000734103	1.55265e-05
0.0941427	0.0114568	0.000255411		0.0941427	0.0110267	0.000240341		0.0941427	0.000678381	1.50692e-05
0.095408	0.0108067	0.000260704		0.095408	0.0103422	0.000245323		0.095408	0.000639886	1.53816e-05
0.0966732	0.0102454	0.000257803		0.0966732	0.00970667	0.000242593		0.0966732	0.000606652	1.52104e-05
0.0979384	0.0103184	0.000252966		0.0979384	0.00965802	0.000238041		0.0979384	0.000610976	1.4925e-05
0.101734	0.0085763	0.00014178		0.101734	0.00806848	0.000133415		0.101734	0.000507822	8.36501e-06
0.105529	0.0073199	0.000139053		0.105529	0.00688647	0.000130848		0.105529	0.000433427	8.2041e-06
0.109324	0.00606507	0.000135223		0.109324	0.00570595	0.000127244		0.109324	0.000359126	7.97813e-06
0.113119	0.00533625	0.00013368		0.113119	0.00502028	0.000125793		0.113119	0.000315971	7.88711e-06
0.116914	0.00461577	0.000139174		0.116914	0.00434246	0.000130962		0.116914	0.00027331	8.21124e-06
0.120709	0.00413227	0.000142358		0.120709	0.00388759	0.000133959		0.120709	0.000244681	8.39912e-06
0.124503	0.00359944	0.000142488		0.124503	0.00338631	0.000134081		0.124503	0.000213131	8.40681e-06
0.128297	0.00341744	0.000139758		0.128297	0.00321509	0.000131512		0.128297	0.000202354	8.24571e-06
0.132091	0.00282972	0.000148396		0.132091	0.00266217	0.00013964		0.132091	0.000167554	8.75534e-06
0.135884	0.00287348	0.0001578		0.135884	0.00270334	0.00014849		0.135884	0.000170145	9.31021e-06
0.139677	0.00264077	0.000157378		0.139677	0.00248441	0.000148092		0.139677	0.000156366	9.28528e-06
0.14347	0.00269029	0.000162708		0.14347	0.00253099	0.000153108		0.14347	0.000159298	9.59975e-06
0.147263	0.00265196	0.000161523		0.147263	0.00249493	0.000151993		0.147263	0.000157028	9.52988e-06
0.151055	0.00229669	0.000160576		0.151055	0.0021607	0.000151102		0.151055	0.000135992	9.47397e-06
0.154847	0.00206116	0.000155724		0.154847	0.00193911	0.000146537		0.154847	0.000122046	9.18773e-06
0.158639	0.0019113	0.000155148		0.158639	0.00179813	0.000145994		0.158639	0.000113172	9.15373e-06
0.162431	0.00179341	0.000156595		0.162431	0.00168722	0.000147356		0.162431	0.000106192	9.23913e-06
0.166222	0.00178075	0.000156025		0.166222	0.00167531	0.00014682		0.166222	0.000105442	9.20548e-06
0.170013	0.00160603	0.000155009		0.170013	0.00151093	0.000145864		0.170013	9.50965e-05	9.14554e-06
0.173803	0.00165782	0.000160971		0.173803	0.00155966	0.000151474		0.173803	9.81635e-05	9.4973e-06
0.177593	0.00168979	0.000159077		0.177593	0.00158973	0.000149691		0.177593	0.000100056	9.38553e-06
0.181383	0.00159552	0.00015316		0.181383	0.00150105	0.000144124		0.181383	9.44743e-05	9.03646e-06
0.185173	0.00149827	0.000150636		0.185173	0.00140956	0.000141748		0.185173	8.87162e-05	8.88752e-06
0.188962	0.00147667	0.000156733		0.188962	0.00138924	0.000147486		0.188962	8.74372e-05	9.24725e-06
0.192751	0.00107051	0.000146725		0.192751	0.00100712	0.000138068		0.192751	6.33872e-05	8.65677e-06
0.196539	0.00107547	0.000150865		0.196539	0.00101179	0.000141964		0.196539	6.36813e-05	8.90101e-06
0.200327	0.00109884	0.000142528		0.200327	0.00103377	0.000134119		0.200327	6.50645e-05	8.40915e-06
0.204115	0.00132865	0.000155064		0.204115	0.00124998	0.000145915		0.204115	7.86722e-05	9.14879e-06
0.207902	0.000635025	0.000140505		0.207902	0.000597424	0.000132215		0.207902	3.76013e-05	8.28978e-06
0.211689	0.000830094	0.000148494		0.211689	0.000780942	0.000139732		0.211689	4.91517e-05	8.76112e-06
0.215475	0.000834012	0.000167173		0.215475	0.000784628	0.00015731		0.215475	4.93837e-05	9.86321e-06
0.219261	0.00124947	0.000235794		0.219261	0.00117548	0.000221882		0.219261	7.39838e-05	1.39118e-05
0.223046	0.000692491	0.000142665		0.223046	0.000651487	0.000134248		0.223046	4.10039e-05	8.41726e-06
0.226832	0.000964505	0.000206614		0.226832	0.000907395	0.000194424		0.226832	5.71105e-05	1.21903e-05
0.230616	0.000977371	0.000286985		0.230616	0.000919499	0.000270053		0.230616	5.78723e-05	1.69321e-05
0.2344	0.00149945	0.00034551		0.2344	0.00141066	0.000325125		0.2344	8.87855e-05	2.03851e-05
