# Supplementary material for: Integral approach to biomacromolecular structure by analytical-ultracentrifugation and small-angle scattering
Source: Commun Biol. 2020 Jun 8;3:294. doi: 10.1038/s42003-020-1011-4 (PMC7280208; doi:10.1038/s42003-020-1011-4)
Supplement: Supplementary file 4 — Supplementary Data 2 [file 42003_2020_1011_MOESM4_ESM.xlsx]

## Sheet: Sheet1
SV-AUC data in Fig.3
s_20w [S]	c(s_20w) [a.u.]
0	0.0118384
0.0714619	0.00864847
0.142924	0.00202534
0.214386	0.00191364
0.285848	0.00244854
0.357309	0.00280961
0.428771	0.00241841
0.500233	0.00143083
0.571695	0.000549679
0.643157	0.00013056
0.714619	1.81471e-05
0.786081	1.38331e-06
0.857543	5.35694e-08
0.929005	9.67161e-10
1.00047	7.45703e-12
1.07193	4.38787e-14
1.14339	4.76543e-16
1.21486	3.95605e-19
1.28631	1.32667e-19
1.35778	2.02674e-14
1.42924	4.77072e-14
1.5007	1.72623e-14
1.57216	6.23363e-14
1.64363	2.06826e-14
1.71509	1.06967e-13
1.78655	1.11098e-13
1.85801	6.45414e-14
1.92948	7.78224e-14
2.00093	1.05189e-13
2.0724	1.29273e-13
2.14386	1.48241e-14
2.21532	2.10721e-14
2.28678	3.25695e-14
2.35825	5.52369e-14
2.4297	1.09378e-13
2.50117	2.50334e-14
2.57263	7.81197e-14
2.64409	2.60041e-14
2.71555	1.25487e-13
2.78702	8.24984e-14
2.85848	8.04503e-14
2.92994	1.22645e-13
3.0014	2.59734e-14
3.07287	8.73499e-14
3.14432	3.49373e-14
3.21579	1.84232e-14
3.28725	1.38355e-14
3.35871	1.40362e-14
3.43017	1.93055e-14
3.50164	2.93433e-14
3.57309	5.49298e-14
3.64456	1.61744e-14
3.71602	8.59914e-14
3.78748	1.64527e-14
3.85894	1.01298e-13
3.93041	1.32666e-19
4.00187	4.40101e-17
4.07333	2.72383e-11
4.14479	1.34932e-05
4.21626	0.0834658
4.28771	6.73981
4.35918	7.89854
4.43064	0.199751
4.5021	0.000154522
4.57356	6.30848e-09
4.64503	2.73033e-14
4.71648	7.55432e-14
4.78795	4.23197e-15
4.85941	1.70267e-14
4.93087	4.73272e-14
5.00233	1.87258e-14
5.0738	1.68357e-14
5.14526	2.96349e-14
5.21672	8.78802e-14
5.28818	4.15517e-14
5.35965	3.11284e-14
5.4311	3.9116e-14
5.50257	7.4644e-14
5.57403	1.90995e-14
5.64549	8.67925e-14
5.71695	5.80598e-14
5.78842	5.06129e-14
5.85987	7.16141e-14
5.93134	9.62201e-14
6.0028	3.52735e-14
6.07427	1.046e-13
6.14572	2.40186e-19
6.21719	7.15215e-16
6.28865	1.01209e-13
6.36011	1.08323e-10
6.43157	4.21302e-08
6.50304	5.48193e-06
6.57449	0.000260937
6.64596	0.00464752
6.71742	0.0333461
6.78888	0.112906
6.86034	0.186067
6.93181	0.179643
7.00326	0.110842
7.07473	0.0501075
7.14619	0.0181022
7.21766	0.00581345
7.28911	0.00178596
7.36058	0.00057247
7.43204	0.000198681
7.5035	7.97568e-05
7.57496	3.85118e-05
7.64643	2.17738e-05
7.71788	1.53532e-05
7.78935	1.28949e-05
7.86081	1.29386e-05
7.93227	1.49667e-05
8.00373	2.053e-05
8.0752	3.06249e-05
8.14666	5.11474e-05
8.21812	8.90358e-05
8.28958	0.000166947
8.36105	0.000303127
8.4325	0.000567559
8.50397	0.00100322
8.57543	0.00175374
8.64689	0.00288421
8.71835	0.00431153
8.78982	0.00628686
8.86127	0.00812536
8.93274	0.0103029
9.0042	0.0120783
9.07566	0.0128311
9.14712	0.013375
9.21859	0.0132531
9.29005	0.0120751
9.36151	0.0111734
9.43297	0.0100253
9.50441	0.00856992
9.57589	0.00755277
9.64738	0.00667147
9.71886	0.00570073
9.79025	0.005178
9.86173	0.00473704
9.93322	0.00426306
10.0047	0.00411808
10.0761	0.00404783
10.1476	0.00404384
10.2191	0.00401847
10.2905	0.00419485
10.3619	0.00445357
10.4334	0.00456466
10.5049	0.00499306
10.5764	0.00541808
10.6479	0.0058225
10.7193	0.00601715
10.7907	0.00642781
10.8622	0.00671182
10.9337	0.00683246
11.0051	0.00644887
11.0766	0.00625345
11.1481	0.00581645
11.2195	0.00518785
11.2909	0.00417421
11.3624	0.00346058
11.4339	0.00271219
11.5054	0.00200904
11.5769	0.00141414
11.6483	0.000899323
11.7197	0.000583168
11.7912	0.000356197
11.8627	0.000207616
11.9341	0.000115913
12.0056	5.88839e-05
12.0771	3.10175e-05
12.1486	1.57995e-05
12.2199	7.80051e-06
12.2914	3.77965e-06
12.3629	1.7206e-06
12.4344	8.44125e-07
12.5059	4.17022e-07
12.5773	2.09998e-07
12.6487	1.07182e-07
