# Supplementary material for: Integral approach to biomacromolecular structure by analytical-ultracentrifugation and small-angle scattering
Source: Commun Biol. 2020 Jun 8;3:294. doi: 10.1038/s42003-020-1011-4 (PMC7280208; doi:10.1038/s42003-020-1011-4)
Supplement: Supplementary file 5 — Supplementary Data 3 [file 42003_2020_1011_MOESM5_ESM.xlsx]

## Sheet: Sheet1
SAXS data in Fig.6(a)
q [Å^-1]	c*i_exp(q) [mg^-1 cm^2]	c*i_exp(q) error [mg^-1 cm^2]		q [Å^-1]	c_A*i_A(q) [mg^-1 cm^2]	c_A*i_A(q) error [mg^-1 cm^2]		q [Å^-1]	c_B*i_B(q) [mg^-1 cm^2]	c_B*i_B(q) error [mg^-1 cm^2]		q [Å^-1]	c_AB*i_AB(q) [mg^-1 cm^2]	c_AB*i_AB(q) error [mg^-1 cm^2]
0.0328869	0.0218106	0.000199151		0.0328869	0.00504031	6.65843e-05		0.0328869	0.00876157	6.99615e-05		0.0328869	0.0080087	0.000221335
0.0351946	0.0213896	0.000183155		0.0351946	0.00497955	6.05758e-05		0.0351946	0.00857744	7.19302e-05		0.0351946	0.0078326	0.000205886
0.0375023	0.0211309	0.000176058		0.0375023	0.00481905	5.83158e-05		0.0375023	0.00843263	6.38837e-05		0.0375023	0.00787919	0.000196159
0.03981	0.0205512	0.000172085		0.03981	0.00482536	5.53328e-05		0.03981	0.0082621	6.6012e-05		0.03981	0.00746371	0.000192438
0.0421177	0.0203331	0.000164088		0.0421177	0.00473105	5.37361e-05		0.0421177	0.00809848	6.25064e-05		0.0421177	0.00750358	0.000183629
0.0444253	0.01974	0.000164194		0.0444253	0.00462795	5.10073e-05		0.0444253	0.00799467	6.20578e-05		0.0444253	0.00711739	0.000182791
0.0467329	0.0197622	0.000160769		0.0467329	0.00455591	4.87405e-05		0.0467329	0.00772043	5.67946e-05		0.0467329	0.00748587	0.000177335
0.0490404	0.0192797	0.000152414		0.0490404	0.0045246	4.85245e-05		0.0490404	0.00771794	5.47817e-05		0.0490404	0.00703712	0.000169073
0.0513479	0.019114	0.000146413		0.0513479	0.00450826	4.6532e-05		0.0513479	0.00761062	5.38739e-05		0.0513479	0.00699509	0.000162802
0.0536554	0.0186721	0.000141701		0.0536554	0.00436314	4.73116e-05		0.0536554	0.00727797	5.33858e-05		0.0536554	0.00703094	0.000158643
0.0559629	0.0183424	0.000142991		0.0559629	0.00444854	4.59286e-05		0.0559629	0.00720551	4.98427e-05		0.0559629	0.00668832	0.000158241
0.0582703	0.0176335	0.000138883		0.0582703	0.00427637	4.50493e-05		0.0582703	0.00709582	5.04907e-05		0.0582703	0.00626128	0.00015449
0.0605776	0.0171596	0.000135889		0.0605776	0.00415947	4.4061e-05		0.0605776	0.0067811	4.96596e-05		0.0605776	0.00621907	0.000151239
0.0628849	0.0168667	0.000131367		0.0628849	0.00416596	4.25668e-05		0.0628849	0.00668172	4.77973e-05		0.0628849	0.00601907	0.000146129
0.0651922	0.0165456	0.000129692		0.0651922	0.00414726	4.3531e-05		0.0651922	0.00660969	4.79238e-05		0.0651922	0.00578862	0.000144954
0.0674994	0.0160396	0.000125847		0.0674994	0.00399897	4.03308e-05		0.0674994	0.00629972	4.63287e-05		0.0674994	0.00574093	0.000140037
0.0698066	0.0156692	0.000126218		0.0698066	0.00390396	4.01454e-05		0.0698066	0.00616189	4.68026e-05		0.0698066	0.00560339	0.000140474
0.0721137	0.0152925	0.000124049		0.0721137	0.00385505	3.92005e-05		0.0721137	0.00594933	4.44412e-05		0.0721137	0.00548812	0.000137477
0.0744208	0.0147379	0.000124416		0.0744208	0.00383186	3.93125e-05		0.0744208	0.00583539	4.32705e-05		0.0744208	0.00507069	0.000137467
0.0767278	0.0140376	0.000120639		0.0767278	0.00370833	3.74834e-05		0.0767278	0.00570311	4.30092e-05		0.0767278	0.00462616	0.000133449
0.0790348	0.0141616	0.000119073		0.0790348	0.0036007	3.61196e-05		0.0790348	0.00553233	4.43886e-05		0.0790348	0.00502854	0.000132111
0.0813417	0.0134389	0.000115329		0.0813417	0.0035428	3.73138e-05		0.0813417	0.0053681	4.18598e-05		0.0813417	0.00452802	0.00012824
0.0836485	0.0133102	0.000111989		0.0836485	0.00348737	3.53682e-05		0.0836485	0.00515995	3.88162e-05		0.0836485	0.00466288	0.00012369
0.0859553	0.0128033	0.000117688		0.0859553	0.00338113	3.54418e-05		0.0859553	0.00497159	3.86685e-05		0.0859553	0.00445054	0.000128848
0.088262	0.0122429	0.000109452		0.088262	0.00333745	3.60571e-05		0.088262	0.00488366	4.02636e-05		0.088262	0.00402177	0.000122069
0.0905687	0.0119731	0.000107964		0.0905687	0.00325531	3.5208e-05		0.0905687	0.00462263	3.79855e-05		0.0905687	0.00409517	0.000119745
0.0928753	0.0114746	0.000105409		0.0928753	0.00313085	3.41628e-05		0.0928753	0.00446147	3.82112e-05		0.0928753	0.00388231	0.00011721
0.0951818	0.0111733	0.000108193		0.0951818	0.00310511	3.45504e-05		0.0951818	0.00432753	3.65176e-05		0.0951818	0.00374071	0.000119302
0.0974883	0.0108209	0.00010228		0.0974883	0.00303854	3.38634e-05		0.0974883	0.00420772	3.66499e-05		0.0974883	0.00357466	0.000113803
0.0997947	0.0104182	0.000101513		0.0997947	0.00289683	3.24963e-05		0.0997947	0.00398517	3.57123e-05		0.0997947	0.00353624	0.000112411
0.102101	0.0101533	0.000100024		0.102101	0.00286023	3.24828e-05		0.102101	0.00387381	3.57587e-05		0.102101	0.00341925	0.000111079
0.104407	0.00977237	0.000100109		0.104407	0.00275633	3.19273e-05		0.104407	0.00366192	3.53487e-05		0.104407	0.00335411	0.000110863
0.106713	0.00932828	9.93032e-05		0.106713	0.00267937	3.12213e-05		0.106713	0.00359052	3.38634e-05		0.106713	0.00305839	0.000109465
0.109019	0.0090543	9.98065e-05		0.109019	0.0026169	3.1247e-05		0.109019	0.00343148	3.32578e-05		0.109019	0.00300591	0.000109744
0.111325	0.0086597	9.54408e-05		0.111325	0.00253571	3.15514e-05		0.111325	0.00328072	3.33062e-05		0.111325	0.00284327	0.000105895
0.113631	0.00838823	9.35144e-05		0.113631	0.00242354	3.05896e-05		0.113631	0.00315638	3.31177e-05		0.113631	0.00280831	0.000103814
0.115937	0.00812025	9.38265e-05		0.115937	0.00241285	3.03812e-05		0.115937	0.00305754	3.23378e-05		0.115937	0.00264986	0.000103789
0.118243	0.00783561	9.07825e-05		0.118243	0.00231674	2.93208e-05		0.118243	0.00284393	3.18134e-05		0.118243	0.00267495	0.000100565
0.120549	0.00754862	9.33387e-05		0.120549	0.00224807	3.01595e-05		0.120549	0.00276999	3.17756e-05		0.120549	0.00253057	0.000103109
0.122854	0.00717801	9.09879e-05		0.122854	0.00214293	2.96692e-05		0.122854	0.00264184	3.14659e-05		0.122854	0.00239325	0.000100743
0.12516	0.0069476	8.98059e-05		0.12516	0.00210343	2.88228e-05		0.12516	0.0025969	3.07293e-05		0.12516	0.00224727	9.91975e-05
0.127465	0.00652303	8.83239e-05		0.127465	0.00202967	2.84861e-05		0.127465	0.00243976	3.06865e-05		0.127465	0.0020536	9.77458e-05
0.129771	0.00634954	8.72058e-05		0.129771	0.00194958	2.82602e-05		0.129771	0.00228633	3.06556e-05		0.129771	0.00211362	9.66605e-05
0.132076	0.00613042	8.54042e-05		0.132076	0.00195271	2.73717e-05		0.132076	0.00223363	2.97582e-05		0.132076	0.00194407	9.44915e-05
0.134381	0.00574845	8.61593e-05		0.134381	0.0018352	2.79149e-05		0.134381	0.00214481	3.04649e-05		0.134381	0.00176844	9.55551e-05
0.136686	0.00546698	8.71181e-05		0.136686	0.00175634	2.69858e-05		0.136686	0.00202015	2.88228e-05		0.136686	0.00169049	9.56481e-05
0.138991	0.00543454	8.27438e-05		0.138991	0.00173409	2.68106e-05		0.138991	0.00195097	2.96513e-05		0.138991	0.00174948	9.18942e-05
0.141296	0.00501989	8.31654e-05		0.141296	0.00163805	2.65079e-05		0.141296	0.00182561	2.89518e-05		0.141296	0.00155624	9.19639e-05
0.1436	0.00481498	8.33255e-05		0.1436	0.00164652	2.68178e-05		0.1436	0.00175871	2.8727e-05		0.1436	0.00140975	9.2128e-05
0.145905	0.00472136	8.20677e-05		0.145905	0.00153624	2.69767e-05		0.145905	0.00167597	2.88546e-05		0.145905	0.00150916	9.10793e-05
0.14821	0.00446096	8.03979e-05		0.14821	0.00147324	2.52362e-05		0.14821	0.00162288	2.76385e-05		0.14821	0.00136484	8.86825e-05
0.150514	0.00425324	8.02576e-05		0.150514	0.00136941	2.60296e-05		0.150514	0.00152479	2.77895e-05		0.150514	0.00135904	8.88317e-05
0.152818	0.00421804	8.09537e-05		0.152818	0.00134011	2.57347e-05		0.152818	0.00140649	2.72808e-05		0.152818	0.00147144	8.92189e-05
0.155123	0.00410197	8.00492e-05		0.155123	0.00127347	2.52854e-05		0.155123	0.00133459	2.69452e-05		0.155123	0.00149392	8.81662e-05
0.157427	0.0037284	8.06121e-05		0.157427	0.001241	2.49764e-05		0.157427	0.00127818	2.63527e-05		0.157427	0.00120922	8.84115e-05
0.159731	0.00352722	7.85894e-05		0.159731	0.00123986	2.49539e-05		0.159731	0.00122132	2.60908e-05		0.159731	0.00106603	8.64853e-05
0.162035	0.00338192	7.79057e-05		0.162035	0.00117507	2.53885e-05		0.162035	0.00116271	2.61877e-05		0.162035	0.00104415	8.60214e-05
0.164338	0.00323476	7.73671e-05		0.164338	0.00109317	2.48952e-05		0.164338	0.00108559	2.65811e-05		0.164338	0.001056	8.55102e-05
0.166642	0.00311556	7.52433e-05		0.166642	0.0010831	2.42655e-05		0.166642	0.00106388	2.61139e-05		0.166642	0.000968575	8.32604e-05
0.168945	0.00288539	7.51119e-05		0.168945	0.00101828	2.44118e-05		0.168945	0.00100389	2.58883e-05		0.168945	0.000863229	8.3114e-05
0.171249	0.00270339	7.64952e-05		0.171249	0.00100196	2.37473e-05		0.171249	0.000909916	2.57319e-05		0.171249	0.000791513	8.41284e-05
0.173552	0.0028047	7.75049e-05		0.173552	0.000973611	2.41673e-05		0.173552	0.000901241	2.56961e-05		0.173552	0.000929844	8.51549e-05
0.175855	0.00249338	7.83222e-05		0.175855	0.000904054	2.46924e-05		0.175855	0.000836967	2.62561e-05		0.175855	0.000752358	8.62175e-05
0.178158	0.00244309	7.76488e-05		0.178158	0.00081913	2.44203e-05		0.178158	0.000760628	2.60611e-05		0.178158	0.000863335	8.54685e-05
0.180749	0.00233938	6.37236e-05		0.180749	0.000796418	2.00223e-05		0.180749	0.000736542	2.16191e-05		0.180749	0.000806418	7.02067e-05
0.185067	0.00204141	5.56491e-05		0.185067	0.00073677	1.73796e-05		0.185067	0.000659981	1.85808e-05		0.185067	0.00064466	6.11893e-05
0.189671	0.00193902	5.45674e-05		0.189671	0.000691974	1.76129e-05		0.189671	0.00060191	1.85545e-05		0.189671	0.000645135	6.02668e-05
0.194276	0.00177176	5.38347e-05		0.194276	0.00061872	1.71557e-05		0.194276	0.000550826	1.80951e-05		0.194276	0.000602218	5.9329e-05
0.198879	0.00153589	5.44085e-05		0.198879	0.000576616	1.73633e-05		0.198879	0.000510816	1.83955e-05		0.198879	0.00044846	6.00014e-05
0.203483	0.00143984	5.45612e-05		0.203483	0.000487465	1.6932e-05		0.203483	0.000396859	1.80956e-05		0.203483	0.000555516	5.99255e-05
0.208085	0.00135122	5.39367e-05		0.208085	0.000452356	1.7058e-05		0.208085	0.000390214	1.8176e-05		0.208085	0.000508655	5.94181e-05
0.212687	0.00113874	5.42588e-05		0.212687	0.00039717	1.71523e-05		0.212687	0.000345963	1.82223e-05		0.212687	0.00039561	5.97518e-05
0.217289	0.00109515	5.37363e-05		0.217289	0.000374812	1.71795e-05		0.217289	0.000370625	1.82241e-05		0.217289	0.000349709	5.92861e-05
0.221889	0.000980019	5.33348e-05		0.221889	0.000312895	1.69622e-05		0.221889	0.000297702	1.80277e-05		0.221889	0.000369422	5.87989e-05
0.233388	0.000766201	3.77052e-05		0.233388	0.000242542	1.17368e-05		0.233388	0.000226972	1.23547e-05		0.233388	0.000296687	4.13772e-05
0.242585	0.000648517	3.69841e-05		0.242585	0.000206297	1.17491e-05		0.242585	0.000216273	1.23124e-05		0.242585	0.000225947	4.0712e-05
0.251778	0.000593345	3.58892e-05		0.251778	0.000201107	1.14445e-05		0.251778	0.000207992	1.20658e-05		0.251778	0.000184245	3.95549e-05
0.260969	0.000521832	3.57365e-05		0.260969	0.000144934	1.12626e-05		0.260969	0.000185132	1.19853e-05		0.260969	0.000191766	3.93394e-05
0.270156	0.000504477	3.73009e-05		0.270156	0.000150401	1.17038e-05		0.270156	0.00016921	1.22827e-05		0.270156	0.000184866	4.09781e-05
0.279341	0.000507996	3.7275e-05		0.279341	0.000138475	1.19614e-05		0.279341	0.000175594	1.26077e-05		0.279341	0.000193927	4.11273e-05
0.288522	0.000501654	3.81717e-05		0.288522	0.000120383	1.16854e-05		0.288522	0.0001628	1.25929e-05		0.288522	0.000218471	4.18594e-05
0.299994	0.000450154	3.06708e-05		0.299994	0.000127633	9.88643e-06		0.299994	0.000148275	1.00082e-05		0.299994	0.000174245	3.37432e-05
0.318337	0.000451732	2.5248e-05		0.318337	0.000143348	8.14502e-06		0.318337	0.00016421	8.51882e-06		0.318337	0.000144174	2.78635e-05
0.336667	0.000463043	2.42399e-05		0.336667	0.000155827	7.7476e-06		0.336667	0.000160351	8.26353e-06		0.336667	0.000146865	2.6756e-05
0.354981	0.000486017	2.36908e-05		0.354981	0.000175301	7.46291e-06		0.354981	0.000165274	7.89663e-06		0.354981	0.000145443	2.60635e-05
0.373279	0.000512493	2.30817e-05		0.373279	0.000199347	7.31311e-06		0.373279	0.000178633	7.62754e-06		0.373279	0.000134514	2.53856e-05
0.391559	0.000548232	2.3113e-05		0.391559	0.000206615	7.26473e-06		0.391559	0.000164935	7.64201e-06		0.391559	0.000176682	2.54045e-05
0.409822	0.000517099	2.25518e-05		0.409822	0.000212676	7.20775e-06		0.409822	0.000164791	7.56348e-06		0.409822	0.000139632	2.48544e-05
0.428067	0.000523124	2.38204e-05		0.428067	0.000200817	7.51946e-06		0.428067	0.000153605	7.82783e-06		0.428067	0.000168702	2.61769e-05
0.446292	0.000558244	2.40955e-05		0.446292	0.000202857	7.61815e-06		0.446292	0.000161264	7.97701e-06		0.446292	0.000194123	2.65002e-05
0.464497	0.000547944	2.37497e-05		0.464497	0.000197647	7.62537e-06		0.464497	0.000157846	7.96367e-06		0.464497	0.000192451	2.61842e-05
0.482681	0.000571908	2.56766e-05		0.482681	0.000204561	8.18836e-06		0.482681	0.000185883	8.65877e-06		0.482681	0.000181464	2.83075e-05
0.500843	0.000538344	2.6599e-05		0.500843	0.000194462	8.3659e-06		0.500843	0.000177201	8.80889e-06		0.500843	0.000166681	2.9242e-05
0.518983	0.000516183	2.8599e-05		0.518983	0.000190589	9.45092e-06		0.518983	0.000194047	9.78855e-06		0.518983	0.000131547	3.16707e-05
0.537099	0.000545254	3.1235e-05		0.537099	0.000174641	1.00752e-05		0.537099	0.000183823	1.04175e-05		0.537099	0.00018679	3.44334e-05
0.555191	0.00049767	3.03884e-05		0.555191	0.00016823	9.60502e-06		0.555191	0.000200814	9.97078e-06		0.555191	0.000128627	3.33935e-05
0.573259	0.000481822	3.06139e-05		0.573259	0.000155078	9.49434e-06		0.573259	0.000173961	1.00829e-05		0.573259	0.000152783	3.36008e-05
0.591301	0.000453458	3.08459e-05		0.591301	0.000148516	9.59577e-06		0.591301	0.000192329	9.94623e-06		0.591301	0.000112613	3.38006e-05
0.609317	0.000458939	3.00402e-05		0.609317	0.000152242	9.50607e-06		0.609317	0.000167907	9.97198e-06		0.609317	0.00013879	3.30487e-05
0.627305	0.000458455	3.06893e-05		0.627305	0.000135439	9.46125e-06		0.627305	0.000152388	1.00059e-05		0.627305	0.000170628	3.36373e-05
0.645266	0.00043236	3.02164e-05		0.645266	0.000127794	9.60276e-06		0.645266	0.000151203	1.01345e-05		0.645266	0.000153363	3.32859e-05
0.663198	0.000385591	3.04818e-05		0.663198	0.000139751	9.55959e-06		0.663198	0.0001379	1.00581e-05		0.663198	0.00010794	3.34917e-05
0.681102	0.000359515	2.96519e-05		0.681102	0.000121868	9.48445e-06		0.681102	0.000137042	1.0081e-05		0.681102	0.000100605	3.27233e-05
0.698975	0.000357993	3.01819e-05		0.698975	0.000120111	9.26453e-06		0.698975	0.000133851	1.01441e-05		0.698975	0.00010403	3.31614e-05
