# Supplementary material for: Integral approach to biomacromolecular structure by analytical-ultracentrifugation and small-angle scattering
Source: Commun Biol. 2020 Jun 8;3:294. doi: 10.1038/s42003-020-1011-4 (PMC7280208; doi:10.1038/s42003-020-1011-4)
Supplement: Supplementary file 6 — Supplementary Data 4 [file 42003_2020_1011_MOESM6_ESM.xlsx]

## Sheet: Sheet1
SE-AUC data in Fig.6(b)
20000rpm			30000rpm			35000rpm
r [cm]	a(r,KD) [a.u.]		r [cm]	a(r,KD) [a.u.]		r [cm]	a(r,KD) [a.u.]
6.652	0.0361		6.651	0.023		6.651	0.0316
6.654	0.0389		6.653	0.0236		6.652	0.0323
6.655	0.041		6.654	0.0241		6.654	0.0353
6.656	0.0418		6.656	0.027		6.656	0.0354
6.657	0.0414		6.659	0.0291		6.658	0.0393
6.659	0.0412		6.661	0.0275		6.66	0.04046
6.66	0.0408		6.662	0.0226		6.662	0.0356
6.662	0.04		6.663	0.0205		6.665	0.03933
6.663	0.0386		6.666	0.0242		6.666	0.0386
6.666	0.043		6.668	0.0225		6.669	0.037
6.667	0.0442		6.67	0.0269		6.671	0.0363
6.668	0.0423		6.672	0.0278		6.673	0.0383
6.669	0.0438		6.673	0.0249		6.674	0.0385
6.67	0.0463		6.675	0.026		6.675	0.0381
6.672	0.0433		6.676	0.0319		6.678	0.03819
6.674	0.0462		6.679	0.0323		6.679	0.044
6.676	0.0449		6.681	0.0288		6.682	0.03819
6.677	0.0462		6.682	0.0271		6.684	0.0334
6.679	0.0424		6.684	0.0305		6.686	0.0438
6.68	0.0443		6.686	0.0269		6.688	0.042
6.683	0.049		6.687	0.0312		6.689	0.0434
6.684	0.048		6.689	0.0322		6.691	0.0387
6.685	0.047		6.69	0.0337		6.693	0.0439
6.687	0.0482		6.692	0.0291		6.696	0.0373
6.688	0.0468		6.694	0.0264		6.698	0.0391
6.689	0.0488		6.697	0.0263		6.699	0.0337
6.69	0.0428		6.699	0.0289		6.7	0.0328
6.694	0.0464		6.701	0.0323		6.703	0.0384
6.695	0.0475		6.704	0.0258		6.704	0.0364
6.698	0.0497		6.706	0.0297		6.706	0.041
6.702	0.0504		6.708	0.0294		6.707	0.0411
6.703	0.048		6.709	0.0259		6.71	0.04538
6.705	0.0511		6.71	0.0276		6.711	0.0416
6.707	0.0499		6.712	0.0315		6.712	0.0435
6.709	0.0483		6.713	0.0284		6.714	0.05
6.71	0.0528		6.714	0.0301		6.716	0.0428
6.712	0.0495		6.716	0.0238		6.717	0.046
6.714	0.0498		6.717	0.0322		6.719	0.0472
6.715	0.0528		6.719	0.0346		6.721	0.0413
6.717	0.0533		6.72	0.0328		6.723	0.0463
6.719	0.0502		6.722	0.0336		6.725	0.0424
6.72	0.0509		6.723	0.0341		6.727	0.0469
6.724	0.0501		6.724	0.0336		6.729	0.047
6.726	0.0517		6.726	0.0341		6.731	0.0444
6.729	0.0545		6.728	0.0262		6.733	0.0421
6.73	0.0515		6.729	0.028		6.734	0.0468
6.732	0.0554		6.73	0.0344		6.737	0.0459
6.733	0.0582		6.733	0.0326		6.739	0.0428
6.734	0.0563		6.735	0.0312		6.741	0.0448
6.736	0.0591		6.737	0.0345		6.743	0.0448
6.737	0.0568		6.74	0.0297		6.744	0.0458
6.739	0.0549		6.742	0.0267		6.745	0.0496
6.741	0.0534		6.743	0.0355		6.746	0.0481
6.744	0.0544		6.746	0.0328		6.75	0.0492
6.747	0.0551		6.747	0.0341		6.752	0.0481
6.749	0.0571		6.749	0.0333		6.754	0.0508
6.751	0.061		6.751	0.0338		6.756	0.0462
6.752	0.061		6.753	0.0419		6.759	0.04596
6.753	0.057		6.755	0.0367		6.76	0.0472
6.757	0.0524		6.757	0.037		6.761	0.0458
6.759	0.0511		6.758	0.0339		6.762	0.0411
6.76	0.0542		6.76	0.0331		6.764	0.0412
6.761	0.052		6.762	0.0324		6.765	0.0426
6.765	0.0575		6.764	0.0361		6.767	0.0456
6.767	0.0533		6.765	0.0387		6.768	0.0506
6.769	0.0613		6.768	0.0361		6.77	0.0477
6.77	0.062		6.771	0.036		6.772	0.0501
6.772	0.0608		6.773	0.0384		6.774	0.0509
6.773	0.0588		6.775	0.0354		6.777	0.0548
6.776	0.0555		6.778	0.039		6.779	0.0462
6.778	0.0647		6.78	0.0415		6.78	0.0566
6.78	0.0679		6.782	0.041		6.782	0.0546
6.782	0.0671		6.784	0.0409		6.785	0.0554
6.785	0.0707		6.785	0.0354		6.787	0.0502
6.786	0.0658		6.786	0.0382		6.788	0.0628
6.787	0.0636		6.789	0.0402		6.79	0.0572
6.791	0.0666		6.79	0.0372		6.792	0.059
6.792	0.0623		6.791	0.0404		6.794	0.0534
6.793	0.0634		6.793	0.0405		6.797	0.0612
6.794	0.068		6.795	0.0372		6.799	0.0601
6.796	0.0702		6.796	0.0372		6.801	0.0581
6.799	0.0697		6.797	0.0349		6.804	0.0597
6.8	0.0695		6.798	0.0415		6.805	0.0642
6.802	0.0708		6.8	0.0399		6.808	0.0658
6.803	0.0696		6.802	0.0412		6.81	0.0638
6.804	0.071		6.803	0.0386		6.813	0.0594
6.805	0.0717		6.805	0.0448		6.816	0.0546
6.81	0.0733		6.806	0.0401		6.82	0.059
6.814	0.0698		6.81	0.0458		6.821	0.0644
6.817	0.0733		6.811	0.0394		6.823	0.0584
6.818	0.0739		6.813	0.0468		6.825	0.0658
6.82	0.0752		6.814	0.0446		6.826	0.0658
6.821	0.0735		6.816	0.044		6.828	0.0639
6.823	0.0762		6.818	0.0463		6.83	0.0627
6.824	0.074		6.819	0.0459		6.831	0.0644
6.825	0.0758		6.82	0.0475		6.833	0.0692
6.828	0.0757		6.823	0.0416		6.835	0.0679
6.83	0.0812		6.824	0.0487		6.837	0.0672
6.833	0.0774		6.825	0.0493		6.838	0.067
6.834	0.0776		6.826	0.0493		6.839	0.0688
6.837	0.0775		6.827	0.0466		6.84	0.0699
6.839	0.0803		6.83	0.0512		6.842	0.0656
6.84	0.0826		6.832	0.0498		6.843	0.0689
6.842	0.0831		6.834	0.0457		6.845	0.0648
6.846	0.0852		6.836	0.0534		6.846	0.0627
6.847	0.0829		6.838	0.0481		6.848	0.0587
6.851	0.0825		6.839	0.0493		6.85	0.0594
6.852	0.0817		6.841	0.0503		6.851	0.062
6.853	0.0827		6.843	0.0503		6.852	0.0692
6.856	0.0864		6.844	0.0539		6.855	0.0739
6.86	0.0823		6.848	0.0518		6.857	0.0738
6.864	0.0853		6.849	0.0538		6.859	0.0788
6.866	0.0863		6.851	0.0494		6.861	0.0691
6.868	0.09		6.852	0.052		6.864	0.0739
6.87	0.0883		6.854	0.0556		6.865	0.0779
6.872	0.0911		6.855	0.056		6.866	0.0775
6.873	0.0911		6.859	0.0558		6.867	0.0766
6.874	0.0915		6.863	0.0623		6.868	0.0828
6.878	0.0962		6.865	0.0635		6.87	0.0794
6.881	0.0918		6.866	0.0648		6.873	0.0847
6.883	0.0903		6.868	0.0666		6.875	0.0854
6.885	0.0951		6.87	0.0587		6.876	0.0827
6.888	0.0901		6.872	0.0646		6.878	0.0782
6.889	0.0928		6.874	0.0639		6.883	0.0777
6.89	0.0945		6.876	0.0659		6.887	0.0839
6.892	0.0947		6.879	0.0632		6.888	0.0889
6.893	0.0948		6.88	0.0618		6.89	0.0798
6.896	0.0958		6.883	0.0657		6.891	0.0808
6.898	0.0987		6.885	0.0682		6.893	0.0837
6.9	0.0968		6.886	0.0693		6.894	0.0867
6.903	0.0946		6.889	0.0684		6.895	0.0861
6.905	0.1		6.891	0.0691		6.896	0.085
6.907	0.0986		6.892	0.071		6.899	0.0846
6.911	0.1044		6.893	0.0691		6.901	0.085
6.916	0.1089		6.896	0.0668		6.903	0.0852
6.918	0.109		6.898	0.0765		6.904	0.0853
6.92	0.1113		6.899	0.0754		6.905	0.0871
6.921	0.1105		6.901	0.0758		6.909	0.088
6.923	0.1144		6.902	0.0755		6.911	0.0959
6.924	0.116		6.903	0.0764		6.913	0.0818
6.925	0.1105		6.905	0.0698		6.915	0.0956
6.928	0.11		6.907	0.0739		6.916	0.09533
6.93	0.1101		6.909	0.0816		6.917	0.09539
6.932	0.1121		6.911	0.0796		6.919	0.108
6.935	0.1095		6.912	0.0793		6.92	0.10097
6.938	0.1186		6.914	0.0781		6.921	0.1056
6.939	0.1164		6.915	0.0765		6.922	0.1043
6.94	0.1183		6.919	0.0873		6.923	0.1064
6.941	0.1173		6.92	0.0856		6.924	0.1052
6.942	0.1154		6.923	0.0805		6.927	0.1043
6.947	0.1185		6.924	0.0813		6.928	0.1055
6.948	0.1191		6.925	0.0813		6.931	0.105
6.952	0.1189		6.926	0.0822		6.933	0.1075
6.956	0.1247		6.929	0.0859		6.936	0.1071
6.957	0.1253		6.931	0.0915		6.937	0.1117
6.96	0.1239		6.933	0.086		6.941	0.1123
6.963	0.1267		6.936	0.0924		6.943	0.1196
6.965	0.1289		6.939	0.0961		6.944	0.1219
6.966	0.1311		6.94	0.0936		6.947	0.1213
6.97	0.1244		6.942	0.0954		6.948	0.1223
6.973	0.129		6.943	0.0972		6.95	0.123
6.975	0.1361		6.945	0.0967		6.951	0.123
6.976	0.1352		6.948	0.0971		6.953	0.1237
6.98	0.1362		6.952	0.0984		6.954	0.12513
6.981	0.1348		6.955	0.1066		6.955	0.1247
6.983	0.136		6.958	0.1022		6.957	0.1283
6.988	0.1403		6.959	0.1063		6.961	0.1313
6.99	0.1378		6.961	0.1084		6.962	0.1298
6.994	0.1409		6.964	0.1088		6.965	0.1314
6.996	0.144		6.965	0.1098		6.967	0.1359
6.999	0.1429		6.967	0.1135		6.969	0.1367
7.001	0.1452		6.969	0.1137		6.972	0.1436
7.003	0.1459		6.97	0.1168		6.974	0.152
7.004	0.1466		6.973	0.1218		6.977	0.1484
7.006	0.1534		6.974	0.1211		6.979	0.1492
7.01	0.152		6.975	0.1204		6.98	0.1497
7.011	0.1559		6.977	0.1212		6.982	0.1487
7.013	0.1569		6.978	0.1229		6.985	0.1499
7.014	0.1533		6.982	0.1282		6.987	0.1448
7.016	0.1567		6.983	0.1287		6.989	0.1505
7.017	0.1566		6.984	0.1347		6.99	0.1535
7.018	0.1538		6.985	0.1327		6.992	0.148
7.022	0.1598		6.986	0.1336		6.993	0.153
7.025	0.1668		6.987	0.1327		6.996	0.1547
7.029	0.1656		6.988	0.1322		6.997	0.155
7.032	0.1632		6.992	0.1384		6.999	0.16
7.034	0.1671		6.994	0.1395		7.001	0.1587
7.035	0.1683		6.995	0.1402		7.003	0.1633
7.036	0.1647		6.996	0.142		7.004	0.161
7.037	0.1672		6.997	0.1427		7.007	0.1714
7.038	0.171		6.999	0.1452		7.01	0.1711
7.039	0.1733		7.003	0.1533		7.012	0.1777
7.041	0.1765		7.006	0.1537		7.014	0.1712
7.044	0.1767		7.008	0.1598		7.017	0.1838
7.048	0.1764		7.009	0.1612		7.019	0.1818
7.049	0.1789		7.011	0.1644		7.023	0.1869
7.053	0.1836		7.012	0.1651		7.025	0.1878
			7.013	0.1675		7.026	0.1936
			7.017	0.1693		7.027	0.1948
			7.018	0.1668		7.028	0.1955
			7.019	0.1783		7.03	0.206
			7.022	0.1828		7.032	0.2027
			7.023	0.1877		7.033	0.2112
			7.025	0.1858		7.034	0.2103
			7.027	0.1871		7.035	0.2091
			7.029	0.1898		7.037	0.2108
			7.03	0.191		7.038	0.2177
			7.032	0.1973		7.042	0.2187
			7.034	0.1983		7.045	0.2357
			7.035	0.2001		7.048	0.2496
			7.037	0.2071
			7.04	0.2091
			7.041	0.2176
			7.042	0.2196
			7.043	0.2197
			7.044	0.2165
			7.045	0.2201
			7.047	0.2255
			7.05	0.2338
